# Supplementary material for: Protective Effect of Chokeberry (Aronia melanocarpa L.) Extract against Cadmium Impact on the Biomechanical Properties of the Femur: A Study in a Rat Model of Low and Moderate Lifetime Women Exposure to This Heavy Metal
Source: Nutrients. 2017 May 25;9(6):543. doi: 10.3390/nu9060543 (PMC5490522; doi:10.3390/nu9060543)
Supplement: Supplementary file 1 [file nutrients-09-00543-s001.zip]

Archive with 1 entries (1 files):
- nutrients-193776-supplementary.pdf
